# Supplementary material for: Protective Factors in the LGBTIQ+ Adolescent Experience: A Systematic Review
Source: Healthcare (Basel). 2024 Sep 16;12(18):1865. doi: 10.3390/healthcare12181865 (PMC11431086; doi:10.3390/healthcare12181865)
Supplement: Supplementary file 1 [file healthcare-12-01865-s001.zip]

Archive with 1 entries (1 files):
- healthcare-3124346-supplementary.pdf
